# Supplementary material for: Interplay of two low-barrier hydrogen bonds in long-distance proton-coupled electron transfer for water oxidation
Source: PNAS Nexus. 2023 Dec 7;2(12):pgad423. doi: 10.1093/pnasnexus/pgad423 (PMC10733176; doi:10.1093/pnasnexus/pgad423)
Supplement: pgad423_Supplementary_Data [file pgad423_supplementary_data.zip]

Archive with 3 entries (3 files):
- PNASNEXUS-PNASNEXUS-2023-00889R-s01.txt
- PNASNEXUS-PNASNEXUS-2023-00889R-s02.pdf
- pdb_paper_allcoordinates_231204.txt
