# Supplementary material for: Interplay of two low-barrier hydrogen bonds in long-distance proton-coupled electron transfer for water oxidation
Source: PNAS Nexus. 2023 Dec 7;2(12):pgad423. doi: 10.1093/pnasnexus/pgad423 (PMC10733176; doi:10.1093/pnasnexus/pgad423)
Supplement: pgad423_Supplementary_Data [file pgad423_supplementary_data.zip › PNASNEXUS-PNASNEXUS-2023-00889R-s01.txt]

TITLE    1 SUPPORTING INFOMATION FOR:                                          
TITLE    2 INTERPLAY OF TWO LOW-BARRIER HYDROGEN BONDS IN LONG-DISTANCE  
TITLE    3 PROTON-COUPLED ELECTRON TRANSFER FOR WATER OXIDATION
TITLE    4               
REMARK 400 
REMARK 400 TABLE OF CONTENTS
REMARK 400 GEOMETREIS OF QM REGION IN FIGURE 1 (MODEL 1-3) 
REMARK 400 
REMARK 400 MODEL  1:TyrZ-OH, S2
REMARK 400 MODEL  2:TyrZ-O•, S2
REMARK 400 MODEL  3:TyrZ-OH, S3, H+ (bulk)
REMARK 400 
REMARK 400 
MODEL        1
ATOM      1  CB  ASP A  61     -28.761 -27.425 201.560  1.00 21.80      ACHN C
ATOM      2  CG  ASP A  61     -28.133 -28.468 200.609  1.00 22.68      ACHN C
ATOM      3  OD1 ASP A  61     -28.803 -29.541 200.337  1.00 23.26      ACHN O
ATOM      4  OD2 ASP A  61     -26.992 -28.253 200.150  1.00 24.86      ACHN O1-
ATOM      5 1HB  ASP A  61     -28.202 -26.490 201.499  1.00  0.00      ACHN H
ATOM      6 2HB  ASP A  61     -28.671 -27.826 202.573  1.00  0.00      ACHN H
ATOM      7  CB  TYR A 161     -31.550 -41.596 195.848  1.00 21.73      ACHN C
ATOM      8  CG  TYR A 161     -30.464 -41.277 196.843  1.00 21.81      ACHN C
ATOM      9  CD1 TYR A 161     -29.927 -42.309 197.619  1.00 22.39      ACHN C
ATOM     10  CD2 TYR A 161     -30.027 -39.974 197.086  1.00 21.12      ACHN C
ATOM     11  CE1 TYR A 161     -29.044 -42.054 198.659  1.00 21.37      ACHN C
ATOM     12  CE2 TYR A 161     -29.096 -39.701 198.084  1.00 20.88      ACHN C
ATOM     13  CZ  TYR A 161     -28.611 -40.736 198.909  1.00 22.23      ACHN C
ATOM     14  OH  TYR A 161     -27.768 -40.471 199.915  1.00 22.40      ACHN O
ATOM     15 1HB  TYR A 161     -31.306 -42.531 195.325  1.00  0.00      ACHN H
ATOM     16 2HB  TYR A 161     -31.642 -40.831 195.077  1.00  0.00      ACHN H
ATOM     17  HD1 TYR A 161     -30.193 -43.336 197.375  1.00  0.00      ACHN H
ATOM     18  HD2 TYR A 161     -30.437 -39.164 196.492  1.00  0.00      ACHN H
ATOM     19  HE1 TYR A 161     -28.661 -42.870 199.263  1.00  0.00      ACHN H
ATOM     20  HE2 TYR A 161     -28.740 -38.691 198.257  1.00  0.00      ACHN H
ATOM     21  HH  TYR A 161     -27.010 -41.585 200.375  1.00  0.00           H
ATOM     22  CB  ASP A 170     -30.616 -35.884 198.928  1.00 21.68      ACHN C
ATOM     23  CG  ASP A 170     -29.758 -35.241 200.042  1.00 22.58      ACHN C
ATOM     24  OD1 ASP A 170     -29.852 -35.728 201.187  1.00 23.88      ACHN O
ATOM     25  OD2 ASP A 170     -28.908 -34.333 199.697  1.00 23.14      ACHN O1-
ATOM     26 1HB  ASP A 170     -31.597 -36.130 199.346  1.00  0.00      ACHN H
ATOM     27 2HB  ASP A 170     -30.121 -36.837 198.712  1.00  0.00      ACHN H
ATOM     28  CB  ASN A 181     -22.211 -32.088 193.549  1.00 18.23      ACHN C
ATOM     29  CG  ASN A 181     -22.480 -31.596 194.980  1.00 19.80      ACHN C
ATOM     30  OD1 ASN A 181     -23.631 -31.662 195.435  1.00 22.15      ACHN O
ATOM     31  ND2 ASN A 181     -21.433 -31.089 195.646  1.00 19.12      ACHN N
ATOM     32 1HB  ASN A 181     -21.641 -31.338 192.993  1.00  0.00      ACHN H
ATOM     33 2HB  ASN A 181     -23.191 -32.192 193.088  1.00  0.00      ACHN H
ATOM     34 1HD2 ASN A 181     -21.536 -30.878 196.643  1.00  0.00      ACHN H
ATOM     35 2HD2 ASN A 181     -20.514 -31.071 195.209  1.00  0.00      ACHN H
ATOM     36  CB  GLU A 189     -23.568 -40.577 202.350  1.00 21.61      ACHN C
ATOM     37  CG  GLU A 189     -23.346 -39.139 202.846  1.00 23.95      ACHN C
ATOM     38  CD  GLU A 189     -24.367 -38.076 202.480  1.00 24.58      ACHN C
ATOM     39  OE1 GLU A 189     -25.395 -38.288 201.804  1.00 26.37      ACHN O
ATOM     40  OE2 GLU A 189     -24.048 -36.914 202.945  1.00 25.15      ACHN O1-
ATOM     41 1HB  GLU A 189     -23.688 -40.612 201.262  1.00  0.00      ACHN H
ATOM     42 2HB  GLU A 189     -24.486 -40.983 202.790  1.00  0.00      ACHN H
ATOM     43 1HG  GLU A 189     -23.293 -39.113 203.940  1.00  0.00      ACHN H
ATOM     44 2HG  GLU A 189     -22.388 -38.720 202.526  1.00  0.00      ACHN H
ATOM     45  ND1 HIS A 190     -25.909 -44.429 201.389  1.00 23.25      ACHN N
ATOM     46  CG  HIS A 190     -24.928 -44.111 200.467  1.00 20.61      ACHN C
ATOM     47  CB  HIS A 190     -23.759 -45.009 200.200  1.00 20.96      ACHN C
ATOM     48  NE2 HIS A 190     -26.405 -42.466 200.638  1.00 22.36      ACHN N
ATOM     49  CD2 HIS A 190     -25.263 -42.872 199.994  1.00 20.10      ACHN C
ATOM     50  CE1 HIS A 190     -26.779 -43.425 201.476  1.00 22.60      ACHN C
ATOM     51  HD1 HIS A 190     -25.951 -45.350 201.865  1.00  0.00      ACHN H
ATOM     52 1HB  HIS A 190     -23.315 -44.738 199.239  1.00  0.00      ACHN H
ATOM     53 2HB  HIS A 190     -24.103 -46.044 200.145  1.00  0.00      ACHN H
ATOM     54  HD2 HIS A 190     -24.785 -42.246 199.266  1.00  0.00      ACHN H
ATOM     55  HE1 HIS A 190     -27.653 -43.407 202.103  1.00  0.00      ACHN H
ATOM     56  CB  ASN A 298     -23.804 -48.261 203.133  1.00 22.17      ACHN C
ATOM     57  CG  ASN A 298     -24.899 -47.194 203.135  1.00 22.56      ACHN C
ATOM     58  OD1 ASN A 298     -25.514 -46.897 202.088  1.00 24.08      ACHN O
ATOM     59  ND2 ASN A 298     -25.198 -46.621 204.292  1.00 23.62      ACHN N
ATOM     60 1HB  ASN A 298     -23.626 -48.638 204.138  1.00  0.00      ACHN H
ATOM     61 2HB  ASN A 298     -22.871 -47.806 202.799  1.00  0.00      ACHN H
ATOM     62 1HD2 ASN A 298     -25.704 -45.721 204.305  1.00  0.00      ACHN H
ATOM     63 2HD2 ASN A 298     -24.602 -46.714 205.122  1.00  0.00      ACHN H
ATOM     64  ND1 HIS A 332     -21.257 -33.831 203.805  1.00 19.15      ACHN N
ATOM     65  CG  HIS A 332     -21.593 -33.409 202.531  1.00 20.35      ACHN C
ATOM     66  CB  HIS A 332     -20.676 -32.681 201.615  1.00 20.37      ACHN C
ATOM     67  NE2 HIS A 332     -23.348 -34.368 203.531  1.00 20.03      ACHN N
ATOM     68  CD2 HIS A 332     -22.907 -33.757 202.373  1.00 19.86      ACHN C
ATOM     69  CE1 HIS A 332     -22.324 -34.392 204.378  1.00 22.82      ACHN C
ATOM     70  HD1 HIS A 332     -20.367 -33.705 204.302  1.00  0.00      ACHN H
ATOM     71 1HB  HIS A 332     -21.227 -32.471 200.694  1.00  0.00      ACHN H
ATOM     72 2HB  HIS A 332     -19.818 -33.306 201.347  1.00  0.00      ACHN H
ATOM     73  HD2 HIS A 332     -23.548 -33.605 201.520  1.00  0.00      ACHN H
ATOM     74  HE1 HIS A 332     -22.336 -34.838 205.359  1.00  0.00      ACHN H
ATOM     75  CB  GLU A 333     -24.225 -29.604 202.866  1.00 21.00      ACHN C
ATOM     76  CG  GLU A 333     -24.737 -30.216 201.556  1.00 21.57      ACHN C
ATOM     77  CD  GLU A 333     -25.704 -31.364 201.755  1.00 21.75      ACHN C
ATOM     78  OE1 GLU A 333     -26.020 -31.796 202.895  1.00 24.22      ACHN O
ATOM     79  OE2 GLU A 333     -26.156 -31.869 200.655  1.00 22.07      ACHN O1-
ATOM     80 1HB  GLU A 333     -24.077 -30.399 203.591  1.00  0.00      ACHN H
ATOM     81 2HB  GLU A 333     -24.989 -28.934 203.267  1.00  0.00      ACHN H
ATOM     82 1HG  GLU A 333     -25.278 -29.480 200.949  1.00  0.00      ACHN H
ATOM     83 2HG  GLU A 333     -23.949 -30.611 200.907  1.00  0.00      ACHN H
ATOM     84  CB  ASP A 342     -24.419 -36.718 208.094  1.00 21.99      ACHN C
ATOM     85  CG  ASP A 342     -25.055 -36.111 206.837  1.00 22.35      ACHN C
ATOM     86  OD1 ASP A 342     -26.298 -35.796 206.803  1.00 20.72      ACHN O
ATOM     87  OD2 ASP A 342     -24.275 -35.905 205.865  1.00 23.49      ACHN O1-
ATOM     88 1HB  ASP A 342     -23.698 -35.980 208.465  1.00  0.00      ACHN H
ATOM     89 2HB  ASP A 342     -23.823 -37.577 207.789  1.00  0.00      ACHN H
ATOM     90  CA  ALA A 344     -29.936 -38.405 206.102  1.00 24.73      ACHN C
ATOM     91  C   ALA A 344     -29.309 -37.347 205.217  1.00 25.09      ACHN C
ATOM     92  O   ALA A 344     -28.641 -36.444 205.852  1.00  0.00      ACHN O
ATOM     93  CB  ALA A 344     -31.368 -38.017 206.416  1.00 24.24      ACHN C
ATOM     94  OXT ALA A 344     -29.446 -37.415 203.977  1.00  0.00      ACHN O1-
ATOM     95  HA  ALA A 344     -29.868 -39.356 205.572  1.00  0.00      ACHN H
ATOM     96 1HB  ALA A 344     -31.855 -38.766 207.046  1.00  0.00      ACHN H
ATOM     97 2HB  ALA A 344     -31.380 -37.043 206.915  1.00  0.00      ACHN H
ATOM     98 3HB  ALA A 344     -31.943 -37.940 205.492  1.00  0.00      ACHN H
TER      99      ALA A 344
ATOM    100  CB  GLU C 354     -29.940 -32.100 207.819  1.00 22.38      CCHN C
ATOM    101  CG  GLU C 354     -28.886 -31.535 206.836  1.00 21.52      CCHN C
ATOM    102  CD  GLU C 354     -28.308 -32.580 205.894  1.00 22.76      CCHN C
ATOM    103  OE1 GLU C 354     -28.116 -33.765 206.316  1.00 22.57      CCHN O
ATOM    104  OE2 GLU C 354     -28.016 -32.201 204.705  1.00 23.15      CCHN O1-
ATOM    105 1HB  GLU C 354     -29.475 -32.497 208.725  1.00  0.00      CCHN H
ATOM    106 2HB  GLU C 354     -30.451 -32.939 207.328  1.00  0.00      CCHN H
ATOM    107 1HG  GLU C 354     -29.280 -30.735 206.206  1.00  0.00      CCHN H
ATOM    108 2HG  GLU C 354     -28.047 -31.093 207.391  1.00  0.00      CCHN H
ATOM    109  CB  ARG C 357     -35.918 -33.042 205.112  1.00 22.16      CCHN C
ATOM    110  CG  ARG C 357     -35.140 -34.179 205.792  1.00 22.66      CCHN C
ATOM    111  CD  ARG C 357     -34.196 -34.932 204.862  1.00 23.36      CCHN C
ATOM    112  NE  ARG C 357     -33.163 -34.089 204.272  1.00 23.04      CCHN N
ATOM    113  CZ  ARG C 357     -32.074 -34.553 203.649  1.00 27.46      CCHN C
ATOM    114  NH1 ARG C 357     -31.840 -35.868 203.597  1.00 26.40      CCHN N
ATOM    115  NH2 ARG C 357     -31.209 -33.700 203.089  1.00 23.92      CCHN N1+
ATOM    116 1HB  ARG C 357     -36.426 -33.421 204.218  1.00  0.00      CCHN H
ATOM    117 2HB  ARG C 357     -35.264 -32.236 204.796  1.00  0.00      CCHN H
ATOM    118 1HG  ARG C 357     -34.584 -33.832 206.667  1.00  0.00      CCHN H
ATOM    119 2HG  ARG C 357     -35.816 -34.961 206.138  1.00  0.00      CCHN H
ATOM    120 1HD  ARG C 357     -33.699 -35.718 205.434  1.00  0.00      CCHN H
ATOM    121 2HD  ARG C 357     -34.783 -35.412 204.075  1.00  0.00      CCHN H
ATOM    122  HE  ARG C 357     -33.424 -33.127 204.020  1.00  0.00      CCHN H
ATOM    123 1HH1 ARG C 357     -30.939 -36.234 203.311  1.00  0.00      CCHN H
ATOM    124 2HH1 ARG C 357     -32.579 -36.534 203.807  1.00  0.00      CCHN H
ATOM    125 1HH2 ARG C 357     -30.347 -34.040 202.677  1.00  0.00      CCHN H
ATOM    126 2HH2 ARG C 357     -31.348 -32.698 203.147  1.00  0.00      CCHN H
TER     127      ARG C 357
ATOM    128  CB  LYS D 317     -20.532 -27.369 195.903  1.00 18.63      DCHN C
ATOM    129  CG  LYS D 317     -21.432 -26.254 196.474  1.00 20.07      DCHN C
ATOM    130  CD  LYS D 317     -22.916 -26.331 196.098  1.00 19.19      DCHN C
ATOM    131  CE  LYS D 317     -23.647 -27.622 196.438  1.00 21.04      DCHN C
ATOM    132  NZ  LYS D 317     -23.640 -27.945 197.904  1.00 24.18      DCHN N1+
ATOM    133 1HB  LYS D 317     -20.750 -27.575 194.850  1.00  0.00      DCHN H
ATOM    134 2HB  LYS D 317     -20.696 -28.312 196.439  1.00  0.00      DCHN H
ATOM    135 1HG  LYS D 317     -21.324 -26.224 197.564  1.00  0.00      DCHN H
ATOM    136 2HG  LYS D 317     -21.095 -25.272 196.139  1.00  0.00      DCHN H
ATOM    137 1HD  LYS D 317     -23.430 -25.492 196.582  1.00  0.00      DCHN H
ATOM    138 2HD  LYS D 317     -23.037 -26.175 195.018  1.00  0.00      DCHN H
ATOM    139 1HE  LYS D 317     -24.700 -27.557 196.152  1.00  0.00      DCHN H
ATOM    140 2HE  LYS D 317     -23.222 -28.494 195.932  1.00  0.00      DCHN H
ATOM    141 1HZ  LYS D 317     -24.543 -28.474 198.112  1.00  0.00      DCHN H
ATOM    142 2HZ  LYS D 317     -22.879 -28.586 198.168  1.00  0.00      DCHN H
ATOM    143 3HZ  LYS D 317     -23.548 -27.088 198.503  1.00  0.00      DCHN H
TER     144      LYS D 317
HETATM  145 MN1  OEC     1     -24.925 -35.528 203.886  1.00 22.62      OECXMn2+
HETATM  146 MN2  OEC     1     -27.358 -35.233 205.175  1.00 22.88      OECXMn2+
HETATM  147 MN3  OEC     1     -27.319 -33.323 203.201  1.00 23.49      OECXMn2+
HETATM  148 MN4  OEC     1     -27.498 -33.193 200.487  1.00 26.26      OECXMn2+
HETATM  149 CA1  OEC     1     -27.767 -36.620 202.122  1.00 24.57      OECXCa2+
HETATM  150  O1  OEC     1     -26.496 -36.437 204.125  1.00 22.48      OECX O1-
HETATM  151  O2  OEC     1     -28.365 -34.686 203.756  1.00 25.22      OECX O1-
HETATM  152  O3  OEC     1     -26.076 -34.079 204.441  1.00 23.27      OECX O1-
HETATM  153  O4  OEC     1     -28.428 -32.660 201.906  1.00 26.62      OECX O1-
HETATM  154  O5  OEC     1     -26.713 -34.283 201.718  1.00 24.13      OECX O1-
HETATM  155 CL   CL     79     -22.197 -30.718 198.852  1.00 24.70      CLANCl1-
HETATM  156  O   HOH 0  14     -25.668 -37.892 196.831  1.00 20.07      WATR O
HETATM  157  H1  HOH 0  14     -24.839 -37.923 196.323  1.00  0.00      WATR H
HETATM  158  H2  HOH 0  14     -25.512 -38.361 197.686  1.00  0.00      WATR H
HETATM  159  O   HOH 0  49     -30.392 -28.578 205.523  1.00 24.15      WATR O
HETATM  160  H1  HOH 0  49     -30.654 -27.782 205.014  1.00  0.00      WATR H
HETATM  161  H2  HOH 0  49     -29.683 -28.943 204.950  1.00  0.00      WATR H
HETATM  162  O   HOH 0  65     -27.276 -35.856 197.317  1.00 31.68      WATR O
HETATM  163  H1  HOH 0  65     -28.061 -36.045 196.776  1.00  0.00      WATR H
HETATM  164  H2  HOH 0  65     -26.584 -36.522 197.034  1.00  0.00      WATR H
HETATM  165  O   HOH 0  67     -25.910 -29.331 197.975  1.00 25.08      WATR O
HETATM  166  H1  HOH 0  67     -25.704 -30.286 198.053  1.00  0.00      WATR H
HETATM  167  H2  HOH 0  67     -26.426 -29.065 198.783  1.00  0.00      WATR H
HETATM  168  O   HOH 0  68     -24.862 -31.940 197.903  1.00 30.71      WATR O
HETATM  169  H1  HOH 0  68     -24.099 -31.690 198.473  1.00  0.00      WATR H
HETATM  170  H2  HOH 0  68     -24.455 -31.904 197.007  1.00  0.00      WATR H
HETATM  171  O   HOH 0  76     -30.416 -30.937 201.829  1.00 23.89      WATR O
HETATM  172  H1  HOH 0  76     -29.949 -30.253 201.266  1.00  0.00      WATR H
HETATM  173  H2  HOH 0  76     -29.753 -31.661 201.817  1.00  0.00      WATR H
HETATM  174  O   HOH 0  77     -28.102 -38.983 202.127  1.00 27.39      WATR O
HETATM  175  H1  HOH 0  77     -28.026 -39.526 201.299  1.00  0.00      WATR H
HETATM  176  H2  HOH 0  77     -28.891 -39.306 202.607  1.00  0.00      WATR H
HETATM  177  O   HOH 0  78     -27.446 -37.042 199.761  1.00 26.05      WATR O
HETATM  178  H1  HOH 0  78     -26.784 -37.740 199.550  1.00  0.00      WATR H
HETATM  179  H2  HOH 0  78     -27.463 -36.476 198.953  1.00  0.00      WATR H
HETATM  180  O   HOH 0  79     -25.672 -39.132 199.234  1.00 25.50      WATR O
HETATM  181  H1  HOH 0  79     -25.313 -38.928 200.127  1.00  0.00      WATR H
HETATM  182  H2  HOH 0  79     -26.483 -39.691 199.419  1.00  0.00      WATR H
HETATM  183  O   HOH 0 124     -26.355 -33.852 198.946  1.00 29.00      WATR O
HETATM  184  H2  HOH 0 124     -25.799 -33.128 198.513  1.00  0.00      WATR H
HETATM  185  H1  HOH 0 124     -26.790 -34.393 198.245  1.00  0.00           H
HETATM  186  O   HOH 0 125     -28.285 -31.777 199.255  1.00 22.35      WATR O
HETATM  187  H1  HOH 0 125     -29.125 -32.020 198.824  1.00  0.00      WATR H
HETATM  188  H2  HOH 0 125     -28.377 -30.809 199.653  1.00  0.00      WATR H
HETATM  189  O   HOH 0 539     -28.739 -29.728 203.680  1.00 24.55      WATR O
HETATM  190  H1  HOH 0 539     -29.451 -30.147 203.149  1.00  0.00      WATR H
HETATM  191  H2  HOH 0 539     -28.249 -30.480 204.055  1.00  0.00      WATR H
ENDMDL
MODEL        2
ATOM      1  CB  ASP A  61     -28.755 -27.362 201.587  1.00 21.80      ACHN C
ATOM      2  CG  ASP A  61     -28.063 -28.489 200.827  1.00 22.68      ACHN C
ATOM      3  OD1 ASP A  61     -28.863 -29.330 200.140  1.00 23.26      ACHN O1-
ATOM      4  OD2 ASP A  61     -26.858 -28.665 200.859  1.00 24.86      ACHN O
ATOM      5 1HB  ASP A  61     -28.217 -26.431 201.392  1.00  0.00      ACHN H
ATOM      6 2HB  ASP A  61     -28.633 -27.618 202.643  1.00  0.00      ACHN H
ATOM      7  CB  TYR A 161     -31.565 -41.593 195.822  1.00 21.73      ACHN C
ATOM      8  CG  TYR A 161     -30.483 -41.262 196.801  1.00 21.81      ACHN C
ATOM      9  CD1 TYR A 161     -29.953 -42.314 197.589  1.00 22.39      ACHN C
ATOM     10  CD2 TYR A 161     -30.032 -39.941 196.986  1.00 21.12      ACHN C
ATOM     11  CE1 TYR A 161     -29.078 -42.057 198.606  1.00 21.37      ACHN C
ATOM     12  CE2 TYR A 161     -29.085 -39.653 197.939  1.00 20.88      ACHN C
ATOM     13  CZ  TYR A 161     -28.603 -40.708 198.801  1.00 22.23      ACHN C
ATOM     14  OH  TYR A 161     -27.769 -40.452 199.717  1.00 22.40      ACHN O1-
ATOM     15 1HB  TYR A 161     -31.316 -42.535 195.317  1.00  0.00      ACHN H
ATOM     16 2HB  TYR A 161     -31.668 -40.838 195.046  1.00  0.00      ACHN H
ATOM     17  HD1 TYR A 161     -30.244 -43.333 197.350  1.00  0.00      ACHN H
ATOM     18  HD2 TYR A 161     -30.457 -39.158 196.371  1.00  0.00      ACHN H
ATOM     19  HE1 TYR A 161     -28.684 -42.845 199.239  1.00  0.00      ACHN H
ATOM     20  HE2 TYR A 161     -28.697 -38.653 198.104  1.00  0.00      ACHN H
ATOM     21  CB  ASP A 170     -30.646 -35.898 198.919  1.00 21.68      ACHN C
ATOM     22  CG  ASP A 170     -29.818 -35.241 200.044  1.00 22.58      ACHN C
ATOM     23  OD1 ASP A 170     -29.981 -35.696 201.196  1.00 23.88      ACHN O1-
ATOM     24  OD2 ASP A 170     -28.924 -34.381 199.705  1.00 23.14      ACHN O
ATOM     25 1HB  ASP A 170     -31.634 -36.153 199.314  1.00  0.00      ACHN H
ATOM     26 2HB  ASP A 170     -30.130 -36.840 198.708  1.00  0.00      ACHN H
ATOM     27  CB  ASN A 181     -22.217 -32.091 193.539  1.00 18.23      ACHN C
ATOM     28  CG  ASN A 181     -22.474 -31.586 194.964  1.00 19.80      ACHN C
ATOM     29  OD1 ASN A 181     -23.622 -31.658 195.436  1.00 22.15      ACHN O
ATOM     30  ND2 ASN A 181     -21.422 -31.062 195.604  1.00 19.12      ACHN N
ATOM     31 1HB  ASN A 181     -21.649 -31.345 192.974  1.00  0.00      ACHN H
ATOM     32 2HB  ASN A 181     -23.198 -32.200 193.082  1.00  0.00      ACHN H
ATOM     33 1HD2 ASN A 181     -21.504 -30.848 196.603  1.00  0.00      ACHN H
ATOM     34 2HD2 ASN A 181     -20.511 -31.050 195.150  1.00  0.00      ACHN H
ATOM     35  CB  GLU A 189     -23.568 -40.584 202.352  1.00 21.61      ACHN C
ATOM     36  CG  GLU A 189     -23.351 -39.140 202.827  1.00 23.95      ACHN C
ATOM     37  CD  GLU A 189     -24.422 -38.128 202.477  1.00 24.58      ACHN C
ATOM     38  OE1 GLU A 189     -25.504 -38.467 201.908  1.00 26.37      ACHN O1-
ATOM     39  OE2 GLU A 189     -24.148 -36.933 202.817  1.00 25.15      ACHN O
ATOM     40 1HB  GLU A 189     -23.693 -40.628 201.265  1.00  0.00      ACHN H
ATOM     41 2HB  GLU A 189     -24.481 -40.993 202.803  1.00  0.00      ACHN H
ATOM     42 1HG  GLU A 189     -23.254 -39.095 203.919  1.00  0.00      ACHN H
ATOM     43 2HG  GLU A 189     -22.417 -38.703 202.465  1.00  0.00      ACHN H
ATOM     44  ND1 HIS A 190     -25.883 -44.461 201.419  1.00 23.25      ACHN N
ATOM     45  CG  HIS A 190     -24.924 -44.121 200.482  1.00 20.61      ACHN C
ATOM     46  CB  HIS A 190     -23.750 -45.002 200.190  1.00 20.96      ACHN C
ATOM     47  NE2 HIS A 190     -26.380 -42.482 200.745  1.00 22.36      ACHN N1+
ATOM     48  CD2 HIS A 190     -25.259 -42.869 200.045  1.00 20.10      ACHN C
ATOM     49  CE1 HIS A 190     -26.742 -43.463 201.570  1.00 22.60      ACHN C
ATOM     50  HD1 HIS A 190     -25.902 -45.408 201.881  1.00  0.00      ACHN H
ATOM     51 1HB  HIS A 190     -23.306 -44.709 199.236  1.00  0.00      ACHN H
ATOM     52 2HB  HIS A 190     -24.087 -46.038 200.118  1.00  0.00      ACHN H
ATOM     53  HD2 HIS A 190     -24.795 -42.219 199.329  1.00  0.00      ACHN H
ATOM     54  HE1 HIS A 190     -27.589 -43.446 202.231  1.00  0.00      ACHN H
ATOM     55  HE2 HIS A 190     -26.927 -41.630 200.557  1.00  0.00           H
ATOM     56  CB  ASN A 298     -23.801 -48.264 203.137  1.00 22.17      ACHN C
ATOM     57  CG  ASN A 298     -24.888 -47.195 203.145  1.00 22.56      ACHN C
ATOM     58  OD1 ASN A 298     -25.498 -46.886 202.092  1.00 24.08      ACHN O
ATOM     59  ND2 ASN A 298     -25.189 -46.624 204.299  1.00 23.62      ACHN N
ATOM     60 1HB  ASN A 298     -23.623 -48.644 204.140  1.00  0.00      ACHN H
ATOM     61 2HB  ASN A 298     -22.867 -47.812 202.804  1.00  0.00      ACHN H
ATOM     62 1HD2 ASN A 298     -25.702 -45.729 204.318  1.00  0.00      ACHN H
ATOM     63 2HD2 ASN A 298     -24.601 -46.725 205.136  1.00  0.00      ACHN H
ATOM     64  ND1 HIS A 332     -21.280 -33.817 203.835  1.00 19.15      ACHN N
ATOM     65  CG  HIS A 332     -21.600 -33.418 202.549  1.00 20.35      ACHN C
ATOM     66  CB  HIS A 332     -20.686 -32.685 201.630  1.00 20.37      ACHN C
ATOM     67  NE2 HIS A 332     -23.353 -34.415 203.533  1.00 20.03      ACHN N
ATOM     68  CD2 HIS A 332     -22.904 -33.806 202.376  1.00 19.86      ACHN C
ATOM     69  CE1 HIS A 332     -22.342 -34.401 204.397  1.00 22.82      ACHN C
ATOM     70  HD1 HIS A 332     -20.394 -33.680 204.339  1.00  0.00      ACHN H
ATOM     71 1HB  HIS A 332     -21.238 -32.480 200.708  1.00  0.00      ACHN H
ATOM     72 2HB  HIS A 332     -19.829 -33.310 201.360  1.00  0.00      ACHN H
ATOM     73  HD2 HIS A 332     -23.540 -33.692 201.512  1.00  0.00      ACHN H
ATOM     74  HE1 HIS A 332     -22.359 -34.834 205.383  1.00  0.00      ACHN H
ATOM     75  CB  GLU A 333     -24.228 -29.601 202.839  1.00 21.00      ACHN C
ATOM     76  CG  GLU A 333     -24.536 -30.442 201.593  1.00 21.57      ACHN C
ATOM     77  CD  GLU A 333     -25.691 -31.398 201.768  1.00 21.75      ACHN C
ATOM     78  OE1 GLU A 333     -26.037 -31.806 202.908  1.00 24.22      ACHN O1-
ATOM     79  OE2 GLU A 333     -26.205 -31.815 200.665  1.00 22.07      ACHN O
ATOM     80 1HB  GLU A 333     -24.200 -30.260 203.703  1.00  0.00      ACHN H
ATOM     81 2HB  GLU A 333     -25.041 -28.888 203.003  1.00  0.00      ACHN H
ATOM     82 1HG  GLU A 333     -24.732 -29.837 200.710  1.00  0.00      ACHN H
ATOM     83 2HG  GLU A 333     -23.719 -31.121 201.312  1.00  0.00      ACHN H
ATOM     84  CB  ASP A 342     -24.425 -36.712 208.090  1.00 21.99      ACHN C
ATOM     85  CG  ASP A 342     -25.071 -36.132 206.823  1.00 22.35      ACHN C
ATOM     86  OD1 ASP A 342     -26.302 -35.778 206.805  1.00 20.72      ACHN O1-
ATOM     87  OD2 ASP A 342     -24.308 -35.983 205.824  1.00 23.49      ACHN O
ATOM     88 1HB  ASP A 342     -23.726 -35.952 208.457  1.00  0.00      ACHN H
ATOM     89 2HB  ASP A 342     -23.806 -37.560 207.799  1.00  0.00      ACHN H
ATOM     90  CA  ALA A 344     -29.938 -38.401 206.106  1.00 24.73      ACHN C
ATOM     91  C   ALA A 344     -29.314 -37.333 205.235  1.00 25.09      ACHN C
ATOM     92  O   ALA A 344     -28.657 -36.429 205.871  1.00  0.00      ACHN O1-
ATOM     93  CB  ALA A 344     -31.370 -38.016 206.425  1.00 24.24      ACHN C
ATOM     94  OXT ALA A 344     -29.451 -37.402 203.990  1.00  0.00      ACHN O
ATOM     95  HA  ALA A 344     -29.869 -39.348 205.569  1.00  0.00      ACHN H
ATOM     96 1HB  ALA A 344     -31.857 -38.767 207.051  1.00  0.00      ACHN H
ATOM     97 2HB  ALA A 344     -31.380 -37.045 206.930  1.00  0.00      ACHN H
ATOM     98 3HB  ALA A 344     -31.947 -37.932 205.502  1.00  0.00      ACHN H
TER      99      ALA A 344
ATOM    100  CB  GLU C 354     -29.942 -32.102 207.825  1.00 22.38      CCHN C
ATOM    101  CG  GLU C 354     -28.829 -31.522 206.915  1.00 21.52      CCHN C
ATOM    102  CD  GLU C 354     -28.279 -32.539 205.927  1.00 22.76      CCHN C
ATOM    103  OE1 GLU C 354     -28.092 -33.738 206.331  1.00 22.57      CCHN O
ATOM    104  OE2 GLU C 354     -28.006 -32.147 204.744  1.00 23.15      CCHN O1-
ATOM    105 1HB  GLU C 354     -29.528 -32.540 208.736  1.00  0.00      CCHN H
ATOM    106 2HB  GLU C 354     -30.448 -32.909 207.278  1.00  0.00      CCHN H
ATOM    107 1HG  GLU C 354     -29.161 -30.659 206.336  1.00  0.00      CCHN H
ATOM    108 2HG  GLU C 354     -27.990 -31.169 207.530  1.00  0.00      CCHN H
ATOM    109  CB  ARG C 357     -35.918 -33.045 205.117  1.00 22.16      CCHN C
ATOM    110  CG  ARG C 357     -35.157 -34.187 205.807  1.00 22.66      CCHN C
ATOM    111  CD  ARG C 357     -34.215 -34.944 204.883  1.00 23.36      CCHN C
ATOM    112  NE  ARG C 357     -33.196 -34.093 204.286  1.00 23.04      CCHN N
ATOM    113  CZ  ARG C 357     -32.092 -34.546 203.688  1.00 27.46      CCHN C
ATOM    114  NH1 ARG C 357     -31.852 -35.860 203.641  1.00 26.40      CCHN N
ATOM    115  NH2 ARG C 357     -31.224 -33.681 203.151  1.00 23.92      CCHN N1+
ATOM    116 1HB  ARG C 357     -36.422 -33.420 204.220  1.00  0.00      CCHN H
ATOM    117 2HB  ARG C 357     -35.255 -32.244 204.808  1.00  0.00      CCHN H
ATOM    118 1HG  ARG C 357     -34.605 -33.843 206.685  1.00  0.00      CCHN H
ATOM    119 2HG  ARG C 357     -35.839 -34.965 206.146  1.00  0.00      CCHN H
ATOM    120 1HD  ARG C 357     -33.708 -35.720 205.458  1.00  0.00      CCHN H
ATOM    121 2HD  ARG C 357     -34.801 -35.432 204.100  1.00  0.00      CCHN H
ATOM    122  HE  ARG C 357     -33.464 -33.134 204.035  1.00  0.00      CCHN H
ATOM    123 1HH1 ARG C 357     -30.941 -36.228 203.396  1.00  0.00      CCHN H
ATOM    124 2HH1 ARG C 357     -32.597 -36.524 203.835  1.00  0.00      CCHN H
ATOM    125 1HH2 ARG C 357     -30.352 -34.000 202.745  1.00  0.00      CCHN H
ATOM    126 2HH2 ARG C 357     -31.380 -32.683 203.221  1.00  0.00      CCHN H
TER     127      ARG C 357
ATOM    128  CB  LYS D 317     -20.532 -27.370 195.903  1.00 18.63      DCHN C
ATOM    129  CG  LYS D 317     -21.433 -26.254 196.471  1.00 20.07      DCHN C
ATOM    130  CD  LYS D 317     -22.919 -26.339 196.102  1.00 19.19      DCHN C
ATOM    131  CE  LYS D 317     -23.646 -27.631 196.457  1.00 21.04      DCHN C
ATOM    132  NZ  LYS D 317     -23.598 -27.948 197.926  1.00 24.18      DCHN N1+
ATOM    133 1HB  LYS D 317     -20.750 -27.582 194.852  1.00  0.00      DCHN H
ATOM    134 2HB  LYS D 317     -20.693 -28.311 196.446  1.00  0.00      DCHN H
ATOM    135 1HG  LYS D 317     -21.320 -26.215 197.559  1.00  0.00      DCHN H
ATOM    136 2HG  LYS D 317     -21.102 -25.273 196.128  1.00  0.00      DCHN H
ATOM    137 1HD  LYS D 317     -23.433 -25.498 196.581  1.00  0.00      DCHN H
ATOM    138 2HD  LYS D 317     -23.047 -26.193 195.021  1.00  0.00      DCHN H
ATOM    139 1HE  LYS D 317     -24.705 -27.560 196.196  1.00  0.00      DCHN H
ATOM    140 2HE  LYS D 317     -23.233 -28.504 195.943  1.00  0.00      DCHN H
ATOM    141 1HZ  LYS D 317     -24.494 -28.436 198.197  1.00  0.00      DCHN H
ATOM    142 2HZ  LYS D 317     -22.838 -28.605 198.165  1.00  0.00      DCHN H
ATOM    143 3HZ  LYS D 317     -23.468 -27.085 198.514  1.00  0.00      DCHN H
TER     144      LYS D 317
HETATM  145 MN1  OEC     1     -24.974 -35.532 203.876  1.00 22.62      OECXMn2+
HETATM  146 MN2  OEC     1     -27.381 -35.197 205.192  1.00 22.88      OECXMn2+
HETATM  147 MN3  OEC     1     -27.334 -33.302 203.188  1.00 23.49      OECXMn2+
HETATM  148 MN4  OEC     1     -27.568 -33.112 200.459  1.00 26.26      OECXMn2+
HETATM  149 CA1  OEC     1     -27.911 -36.452 202.160  1.00 24.57      OECXCa2+
HETATM  150  O1  OEC     1     -26.545 -36.429 204.117  1.00 22.48      OECX O1-
HETATM  151  O2  OEC     1     -28.404 -34.648 203.794  1.00 25.22      OECX O1-
HETATM  152  O3  OEC     1     -26.085 -34.080 204.450  1.00 23.27      OECX O1-
HETATM  153  O4  OEC     1     -28.474 -32.638 201.933  1.00 26.62      OECX O1-
HETATM  154  O5  OEC     1     -26.740 -34.259 201.759  1.00 24.13      OECX O1-
HETATM  155 CL   CL     79     -22.041 -30.711 198.764  1.00 24.70      CLANCl1-
HETATM  156  O   HOH 0  14     -25.664 -37.923 196.828  1.00 20.07      WATR O
HETATM  157  H1  HOH 0  14     -24.859 -37.931 196.278  1.00  0.00      WATR H
HETATM  158  H2  HOH 0  14     -25.419 -38.312 197.698  1.00  0.00      WATR H
HETATM  159  O   HOH 0  49     -30.357 -28.605 205.505  1.00 24.15      WATR O
HETATM  160  H1  HOH 0  49     -30.641 -27.788 205.045  1.00  0.00      WATR H
HETATM  161  H2  HOH 0  49     -29.661 -28.937 204.899  1.00  0.00      WATR H
HETATM  162  O   HOH 0  65     -27.220 -35.825 197.343  1.00 31.68      WATR O
HETATM  163  H1  HOH 0  65     -27.974 -35.887 196.735  1.00  0.00      WATR H
HETATM  164  H2  HOH 0  65     -26.554 -36.501 197.036  1.00  0.00      WATR H
HETATM  165  O   HOH 0  67     -25.912 -29.324 198.300  1.00 25.08      WATR O
HETATM  166  H1  HOH 0  67     -25.662 -30.274 198.220  1.00  0.00      WATR H
HETATM  167  H2  HOH 0  67     -26.242 -29.202 199.214  1.00  0.00      WATR H
HETATM  168  O   HOH 0  68     -24.807 -31.857 197.928  1.00 30.71      WATR O
HETATM  169  H1  HOH 0  68     -24.015 -31.654 198.478  1.00  0.00      WATR H
HETATM  170  H2  HOH 0  68     -24.420 -31.820 197.020  1.00  0.00      WATR H
HETATM  171  O   HOH 0  76     -30.412 -30.910 201.774  1.00 23.89      WATR O
HETATM  172  H1  HOH 0  76     -30.043 -30.252 201.149  1.00  0.00      WATR H
HETATM  173  H2  HOH 0  76     -29.728 -31.622 201.756  1.00  0.00      WATR H
HETATM  174  O   HOH 0  77     -28.161 -38.857 202.007  1.00 27.39      WATR O
HETATM  175  H1  HOH 0  77     -27.260 -39.208 202.120  1.00  0.00      WATR H
HETATM  176  H2  HOH 0  77     -28.733 -39.226 202.710  1.00  0.00      WATR H
HETATM  177  O   HOH 0  78     -27.448 -36.982 199.795  1.00 26.05      WATR O
HETATM  178  H1  HOH 0  78     -26.684 -37.576 199.661  1.00  0.00      WATR H
HETATM  179  H2  HOH 0  78     -27.450 -36.402 198.997  1.00  0.00      WATR H
HETATM  180  O   HOH 0  79     -25.573 -39.103 199.282  1.00 25.50      WATR O
HETATM  181  H1  HOH 0  79     -25.292 -38.920 200.209  1.00  0.00      WATR H
HETATM  182  H2  HOH 0  79     -26.453 -39.518 199.386  1.00  0.00      WATR H
HETATM  183  O   HOH 0 124     -26.327 -33.804 198.971  1.00 29.00      WATR O
HETATM  184  H2  HOH 0 124     -25.781 -33.069 198.556  1.00  0.00      WATR H
HETATM  185  H1  HOH 0 124     -26.736 -34.334 198.249  1.00  0.00           H
HETATM  186  O   HOH 0 125     -28.333 -31.836 199.369  1.00 22.35      WATR O
HETATM  187  H1  HOH 0 125     -29.081 -32.195 198.856  1.00  0.00      WATR H
HETATM  188  H2  HOH 0 125     -28.387 -30.139 199.788  1.00  0.00      WATR H
HETATM  189  O   HOH 0 539     -28.712 -29.695 203.586  1.00 24.55      WATR O
HETATM  190  H1  HOH 0 539     -29.451 -30.128 203.104  1.00  0.00      WATR H
HETATM  191  H2  HOH 0 539     -28.244 -30.436 204.014  1.00  0.00      WATR H
ENDMDL
MODEL        3
ATOM      1  CB  ASP A  61     -28.761 -27.394 201.580  1.00 21.80      ACHN C
ATOM      2  CG  ASP A  61     -28.096 -28.507 200.778  1.00 22.68      ACHN C
ATOM      3  OD1 ASP A  61     -28.921 -29.390 200.186  1.00 23.26      ACHN O1-
ATOM      4  OD2 ASP A  61     -26.885 -28.632 200.703  1.00 24.86      ACHN O
ATOM      5 1HB  ASP A  61     -28.212 -26.464 201.417  1.00  0.00      ACHN H
ATOM      6 2HB  ASP A  61     -28.649 -27.691 202.627  1.00  0.00      ACHN H
ATOM      7  CB  TYR A 161     -31.549 -41.596 195.848  1.00 21.73      ACHN C
ATOM      8  CG  TYR A 161     -30.463 -41.279 196.844  1.00 21.81      ACHN C
ATOM      9  CD1 TYR A 161     -29.926 -42.313 197.617  1.00 22.39      ACHN C
ATOM     10  CD2 TYR A 161     -30.026 -39.976 197.090  1.00 21.12      ACHN C
ATOM     11  CE1 TYR A 161     -29.041 -42.060 198.657  1.00 21.37      ACHN C
ATOM     12  CE2 TYR A 161     -29.095 -39.706 198.087  1.00 20.88      ACHN C
ATOM     13  CZ  TYR A 161     -28.609 -40.743 198.909  1.00 22.23      ACHN C
ATOM     14  OH  TYR A 161     -27.763 -40.481 199.914  1.00 22.40      ACHN O1-
ATOM     15 1HB  TYR A 161     -31.306 -42.531 195.324  1.00  0.00      ACHN H
ATOM     16 2HB  TYR A 161     -31.641 -40.830 195.078  1.00  0.00      ACHN H
ATOM     17  HD1 TYR A 161     -30.192 -43.340 197.372  1.00  0.00      ACHN H
ATOM     18  HD2 TYR A 161     -30.436 -39.164 196.499  1.00  0.00      ACHN H
ATOM     19  HE1 TYR A 161     -28.658 -42.878 199.258  1.00  0.00      ACHN H
ATOM     20  HE2 TYR A 161     -28.739 -38.696 198.264  1.00  0.00      ACHN H
ATOM     21  CB  ASP A 170     -30.601 -35.875 198.930  1.00 21.68      ACHN C
ATOM     22  CG  ASP A 170     -29.741 -35.220 200.035  1.00 22.58      ACHN C
ATOM     23  OD1 ASP A 170     -29.837 -35.693 201.186  1.00 23.88      ACHN O1-
ATOM     24  OD2 ASP A 170     -28.881 -34.325 199.678  1.00 23.14      ACHN O
ATOM     25 1HB  ASP A 170     -31.577 -36.125 199.358  1.00  0.00      ACHN H
ATOM     26 2HB  ASP A 170     -30.100 -36.825 198.716  1.00  0.00      ACHN H
ATOM     27  CB  ASN A 181     -22.216 -32.090 193.535  1.00 18.23      ACHN C
ATOM     28  CG  ASN A 181     -22.465 -31.575 194.959  1.00 19.80      ACHN C
ATOM     29  OD1 ASN A 181     -23.612 -31.627 195.429  1.00 22.15      ACHN O
ATOM     30  ND2 ASN A 181     -21.405 -31.061 195.596  1.00 19.12      ACHN N
ATOM     31 1HB  ASN A 181     -21.651 -31.347 192.963  1.00  0.00      ACHN H
ATOM     32 2HB  ASN A 181     -23.200 -32.201 193.086  1.00  0.00      ACHN H
ATOM     33 1HD2 ASN A 181     -21.482 -30.846 196.595  1.00  0.00      ACHN H
ATOM     34 2HD2 ASN A 181     -20.494 -31.065 195.141  1.00  0.00      ACHN H
ATOM     35  CB  GLU A 189     -23.568 -40.578 202.349  1.00 21.61      ACHN C
ATOM     36  CG  GLU A 189     -23.347 -39.139 202.845  1.00 23.95      ACHN C
ATOM     37  CD  GLU A 189     -24.369 -38.077 202.480  1.00 24.58      ACHN C
ATOM     38  OE1 GLU A 189     -25.396 -38.291 201.802  1.00 26.37      ACHN O1-
ATOM     39  OE2 GLU A 189     -24.055 -36.917 202.950  1.00 25.15      ACHN O
ATOM     40 1HB  GLU A 189     -23.689 -40.613 201.261  1.00  0.00      ACHN H
ATOM     41 2HB  GLU A 189     -24.487 -40.982 202.789  1.00  0.00      ACHN H
ATOM     42 1HG  GLU A 189     -23.291 -39.113 203.938  1.00  0.00      ACHN H
ATOM     43 2HG  GLU A 189     -22.390 -38.719 202.522  1.00  0.00      ACHN H
ATOM     44  ND1 HIS A 190     -25.911 -44.438 201.381  1.00 23.25      ACHN N
ATOM     45  CG  HIS A 190     -24.929 -44.114 200.464  1.00 20.61      ACHN C
ATOM     46  CB  HIS A 190     -23.752 -45.001 200.192  1.00 20.96      ACHN C
ATOM     47  NE2 HIS A 190     -26.410 -42.472 200.638  1.00 22.36      ACHN N1+
ATOM     48  CD2 HIS A 190     -25.265 -42.873 199.996  1.00 20.10      ACHN C
ATOM     49  CE1 HIS A 190     -26.784 -43.436 201.469  1.00 22.60      ACHN C
ATOM     50  HD1 HIS A 190     -25.955 -45.360 201.854  1.00  0.00      ACHN H
ATOM     51 1HB  HIS A 190     -23.305 -44.715 199.236  1.00  0.00      ACHN H
ATOM     52 2HB  HIS A 190     -24.090 -46.037 200.122  1.00  0.00      ACHN H
ATOM     53  HD2 HIS A 190     -24.786 -42.242 199.273  1.00  0.00      ACHN H
ATOM     54  HE1 HIS A 190     -27.661 -43.423 202.093  1.00  0.00      ACHN H
ATOM     55  HE2 HIS A 190     -27.020 -41.588 200.371  1.00  0.00           H
ATOM     56  CB  ASN A 298     -23.804 -48.259 203.132  1.00 22.17      ACHN C
ATOM     57  CG  ASN A 298     -24.899 -47.192 203.129  1.00 22.56      ACHN C
ATOM     58  OD1 ASN A 298     -25.519 -46.906 202.084  1.00 24.08      ACHN O
ATOM     59  ND2 ASN A 298     -25.190 -46.606 204.281  1.00 23.62      ACHN N
ATOM     60 1HB  ASN A 298     -23.626 -48.634 204.137  1.00  0.00      ACHN H
ATOM     61 2HB  ASN A 298     -22.871 -47.806 202.796  1.00  0.00      ACHN H
ATOM     62 1HD2 ASN A 298     -25.695 -45.706 204.287  1.00  0.00      ACHN H
ATOM     63 2HD2 ASN A 298     -24.589 -46.690 205.109  1.00  0.00      ACHN H
ATOM     64  ND1 HIS A 332     -21.260 -33.820 203.813  1.00 19.15      ACHN N
ATOM     65  CG  HIS A 332     -21.592 -33.414 202.533  1.00 20.35      ACHN C
ATOM     66  CB  HIS A 332     -20.680 -32.681 201.615  1.00 20.37      ACHN C
ATOM     67  NE2 HIS A 332     -23.345 -34.379 203.538  1.00 20.03      ACHN N
ATOM     68  CD2 HIS A 332     -22.903 -33.781 202.375  1.00 19.86      ACHN C
ATOM     69  CE1 HIS A 332     -22.325 -34.386 204.388  1.00 22.82      ACHN C
ATOM     70  HD1 HIS A 332     -20.371 -33.689 204.311  1.00  0.00      ACHN H
ATOM     71 1HB  HIS A 332     -21.231 -32.471 200.694  1.00  0.00      ACHN H
ATOM     72 2HB  HIS A 332     -19.822 -33.303 201.342  1.00  0.00      ACHN H
ATOM     73  HD2 HIS A 332     -23.548 -33.663 201.518  1.00  0.00      ACHN H
ATOM     74  HE1 HIS A 332     -22.337 -34.824 205.372  1.00  0.00      ACHN H
ATOM     75  CB  GLU A 333     -24.225 -29.608 202.836  1.00 21.00      ACHN C
ATOM     76  CG  GLU A 333     -24.553 -30.412 201.570  1.00 21.57      ACHN C
ATOM     77  CD  GLU A 333     -25.669 -31.417 201.747  1.00 21.75      ACHN C
ATOM     78  OE1 GLU A 333     -26.023 -31.816 202.884  1.00 24.22      ACHN O1-
ATOM     79  OE2 GLU A 333     -26.136 -31.888 200.639  1.00 22.07      ACHN O
ATOM     80 1HB  GLU A 333     -24.175 -30.292 203.678  1.00  0.00      ACHN H
ATOM     81 2HB  GLU A 333     -25.038 -28.905 203.039  1.00  0.00      ACHN H
ATOM     82 1HG  GLU A 333     -24.815 -29.777 200.725  1.00  0.00      ACHN H
ATOM     83 2HG  GLU A 333     -23.726 -31.041 201.218  1.00  0.00      ACHN H
ATOM     84  CB  ASP A 342     -24.416 -36.721 208.095  1.00 21.99      ACHN C
ATOM     85  CG  ASP A 342     -25.054 -36.106 206.843  1.00 22.35      ACHN C
ATOM     86  OD1 ASP A 342     -26.295 -35.787 206.816  1.00 20.72      ACHN O1-
ATOM     87  OD2 ASP A 342     -24.275 -35.901 205.871  1.00 23.49      ACHN O
ATOM     88 1HB  ASP A 342     -23.691 -35.989 208.468  1.00  0.00      ACHN H
ATOM     89 2HB  ASP A 342     -23.827 -37.584 207.786  1.00  0.00      ACHN H
ATOM     90  CA  ALA A 344     -29.935 -38.407 206.102  1.00 24.73      ACHN C
ATOM     91  C   ALA A 344     -29.307 -37.343 205.225  1.00 25.09      ACHN C
ATOM     92  O   ALA A 344     -28.645 -36.442 205.866  1.00  0.00      ACHN O1-
ATOM     93  CB  ALA A 344     -31.368 -38.022 206.415  1.00 24.24      ACHN C
ATOM     94  OXT ALA A 344     -29.445 -37.409 203.984  1.00  0.00      ACHN O
ATOM     95  HA  ALA A 344     -29.863 -39.356 205.571  1.00  0.00      ACHN H
ATOM     96 1HB  ALA A 344     -31.855 -38.770 207.045  1.00  0.00      ACHN H
ATOM     97 2HB  ALA A 344     -31.383 -37.047 206.912  1.00  0.00      ACHN H
ATOM     98 3HB  ALA A 344     -31.942 -37.948 205.490  1.00  0.00      ACHN H
TER      99      ALA A 344
ATOM    100  CB  GLU C 354     -29.940 -32.099 207.819  1.00 22.38      CCHN C
ATOM    101  CG  GLU C 354     -28.868 -31.528 206.858  1.00 21.52      CCHN C
ATOM    102  CD  GLU C 354     -28.304 -32.563 205.896  1.00 22.76      CCHN C
ATOM    103  OE1 GLU C 354     -28.113 -33.751 206.319  1.00 22.57      CCHN O
ATOM    104  OE2 GLU C 354     -28.027 -32.182 204.708  1.00 23.15      CCHN O1-
ATOM    105 1HB  GLU C 354     -29.490 -32.511 208.725  1.00  0.00      CCHN H
ATOM    106 2HB  GLU C 354     -30.449 -32.929 207.310  1.00  0.00      CCHN H
ATOM    107 1HG  GLU C 354     -29.245 -30.705 206.248  1.00  0.00      CCHN H
ATOM    108 2HG  GLU C 354     -28.027 -31.117 207.433  1.00  0.00      CCHN H
ATOM    109  CB  ARG C 357     -35.918 -33.042 205.113  1.00 22.16      CCHN C
ATOM    110  CG  ARG C 357     -35.133 -34.174 205.794  1.00 22.66      CCHN C
ATOM    111  CD  ARG C 357     -34.195 -34.934 204.863  1.00 23.36      CCHN C
ATOM    112  NE  ARG C 357     -33.169 -34.098 204.253  1.00 23.04      CCHN N
ATOM    113  CZ  ARG C 357     -32.074 -34.568 203.641  1.00 27.46      CCHN C
ATOM    114  NH1 ARG C 357     -31.836 -35.882 203.605  1.00 26.40      CCHN N
ATOM    115  NH2 ARG C 357     -31.211 -33.718 203.075  1.00 23.92      CCHN N1+
ATOM    116 1HB  ARG C 357     -36.428 -33.426 204.222  1.00  0.00      CCHN H
ATOM    117 2HB  ARG C 357     -35.268 -32.236 204.792  1.00  0.00      CCHN H
ATOM    118 1HG  ARG C 357     -34.573 -33.822 206.664  1.00  0.00      CCHN H
ATOM    119 2HG  ARG C 357     -35.807 -34.954 206.150  1.00  0.00      CCHN H
ATOM    120 1HD  ARG C 357     -33.693 -35.713 205.438  1.00  0.00      CCHN H
ATOM    121 2HD  ARG C 357     -34.790 -35.423 204.087  1.00  0.00      CCHN H
ATOM    122  HE  ARG C 357     -33.430 -33.139 203.993  1.00  0.00      CCHN H
ATOM    123 1HH1 ARG C 357     -30.925 -36.249 203.351  1.00  0.00      CCHN H
ATOM    124 2HH1 ARG C 357     -32.576 -36.546 203.815  1.00  0.00      CCHN H
ATOM    125 1HH2 ARG C 357     -30.355 -34.060 202.652  1.00  0.00      CCHN H
ATOM    126 2HH2 ARG C 357     -31.350 -32.716 203.131  1.00  0.00      CCHN H
TER     127      ARG C 357
ATOM    128  CB  LYS D 317     -20.532 -27.372 195.902  1.00 18.63      DCHN C
ATOM    129  CG  LYS D 317     -21.435 -26.257 196.468  1.00 20.07      DCHN C
ATOM    130  CD  LYS D 317     -22.920 -26.346 196.096  1.00 19.19      DCHN C
ATOM    131  CE  LYS D 317     -23.644 -27.640 196.448  1.00 21.04      DCHN C
ATOM    132  NZ  LYS D 317     -23.607 -27.955 197.916  1.00 24.18      DCHN N1+
ATOM    133 1HB  LYS D 317     -20.749 -27.584 194.850  1.00  0.00      DCHN H
ATOM    134 2HB  LYS D 317     -20.693 -28.312 196.444  1.00  0.00      DCHN H
ATOM    135 1HG  LYS D 317     -21.326 -26.221 197.557  1.00  0.00      DCHN H
ATOM    136 2HG  LYS D 317     -21.105 -25.275 196.128  1.00  0.00      DCHN H
ATOM    137 1HD  LYS D 317     -23.438 -25.506 196.575  1.00  0.00      DCHN H
ATOM    138 2HD  LYS D 317     -23.045 -26.199 195.014  1.00  0.00      DCHN H
ATOM    139 1HE  LYS D 317     -24.701 -27.576 196.177  1.00  0.00      DCHN H
ATOM    140 2HE  LYS D 317     -23.223 -28.512 195.939  1.00  0.00      DCHN H
ATOM    141 1HZ  LYS D 317     -24.505 -28.455 198.170  1.00  0.00      DCHN H
ATOM    142 2HZ  LYS D 317     -22.849 -28.611 198.162  1.00  0.00      DCHN H
ATOM    143 3HZ  LYS D 317     -23.488 -27.093 198.505  1.00  0.00      DCHN H
TER     144      LYS D 317
HETATM  145 MN1  OEC     1     -24.939 -35.528 203.890  1.00 22.62      OECXMn2+
HETATM  146 MN2  OEC     1     -27.364 -35.224 205.186  1.00 22.88      OECXMn2+
HETATM  147 MN3  OEC     1     -27.325 -33.353 203.180  1.00 23.49      OECXMn2+
HETATM  148 MN4  OEC     1     -27.502 -33.200 200.462  1.00 26.26      OECXMn2+
HETATM  149 CA1  OEC     1     -27.756 -36.612 202.126  1.00 24.57      OECXCa2+
HETATM  150  O1  OEC     1     -26.502 -36.440 204.144  1.00 22.48      OECX O1-
HETATM  151  O2  OEC     1     -28.376 -34.698 203.772  1.00 25.22      OECX O1-
HETATM  152  O3  OEC     1     -26.081 -34.081 204.454  1.00 23.27      OECX O1-
HETATM  153  O4  OEC     1     -28.438 -32.685 201.904  1.00 26.62      OECX O1-
HETATM  154  O5  OEC     1     -26.702 -34.321 201.763  1.00 24.13      OECX O1-
HETATM  155 CL   CL     79     -22.030 -30.682 198.746  1.00 24.70      CLANCl1-
HETATM  156  O   HOH 0  14     -25.675 -37.912 196.828  1.00 20.07      WATR O
HETATM  157  H1  HOH 0  14     -24.842 -37.934 196.326  1.00  0.00      WATR H
HETATM  158  H2  HOH 0  14     -25.519 -38.371 197.687  1.00  0.00      WATR H
HETATM  159  O   HOH 0  49     -30.346 -28.596 205.502  1.00 24.15      WATR O
HETATM  160  H1  HOH 0  49     -30.630 -27.797 205.010  1.00  0.00      WATR H
HETATM  161  H2  HOH 0  49     -29.641 -28.946 204.916  1.00  0.00      WATR H
HETATM  162  O   HOH 0  65     -27.269 -35.860 197.316  1.00 31.68      WATR O
HETATM  163  H1  HOH 0  65     -28.062 -36.030 196.780  1.00  0.00      WATR H
HETATM  164  H2  HOH 0  65     -26.592 -36.537 197.028  1.00  0.00      WATR H
HETATM  165  O   HOH 0  67     -25.905 -29.345 198.195  1.00 25.08      WATR O
HETATM  166  H1  HOH 0  67     -25.655 -30.298 198.129  1.00  0.00      WATR H
HETATM  167  H2  HOH 0  67     -26.285 -29.218 199.089  1.00  0.00      WATR H
HETATM  168  O   HOH 0  68     -24.809 -31.879 197.909  1.00 30.71      WATR O
HETATM  169  H1  HOH 0  68     -24.030 -31.667 198.471  1.00  0.00      WATR H
HETATM  170  H2  HOH 0  68     -24.408 -31.840 197.009  1.00  0.00      WATR H
HETATM  171  O   HOH 0  76     -30.408 -30.992 201.842  1.00 23.89      WATR O
HETATM  172  H1  HOH 0  76     -30.069 -30.319 201.218  1.00  0.00      WATR H
HETATM  173  H2  HOH 0  76     -29.702 -31.686 201.806  1.00  0.00      WATR H
HETATM  174  O   HOH 0  77     -28.100 -38.979 202.130  1.00 27.39      WATR O
HETATM  175  H1  HOH 0  77     -28.027 -39.523 201.302  1.00  0.00      WATR H
HETATM  176  H2  HOH 0  77     -28.892 -39.296 202.609  1.00  0.00      WATR H
HETATM  177  O   HOH 0  78     -27.454 -37.050 199.759  1.00 26.05      WATR O
HETATM  178  H1  HOH 0  78     -26.790 -37.745 199.549  1.00  0.00      WATR H
HETATM  179  H2  HOH 0  78     -27.463 -36.478 198.955  1.00  0.00      WATR H
HETATM  180  O   HOH 0  79     -25.665 -39.138 199.238  1.00 25.50      WATR O
HETATM  181  H1  HOH 0  79     -25.314 -38.926 200.133  1.00  0.00      WATR H
HETATM  182  H2  HOH 0  79     -26.475 -39.697 199.422  1.00  0.00      WATR H
HETATM  183  O   HOH 0 124     -26.290 -33.892 198.957  1.00 29.00      WATR O
HETATM  184  H2  HOH 0 124     -25.771 -33.151 198.530  1.00  0.00      WATR H
HETATM  185  H1  HOH 0 124     -26.751 -34.402 198.248  1.00  0.00           H
HETATM  186  O   HOH 0 125     -28.133 -31.830 199.346  1.00 22.35      WATR O1-
HETATM  187  H2  HOH 0 125     -28.449 -30.195 199.813  1.00  0.00      WATR H
HETATM  188  O   HOH 0 539     -28.700 -29.717 203.597  1.00 24.55      WATR O
HETATM  189  H1  HOH 0 539     -29.443 -30.164 203.134  1.00  0.00      WATR H
HETATM  190  H2  HOH 0 539     -28.216 -30.457 204.010  1.00  0.00      WATR H
ENDMDL
END
